# Supplementary material for: Sinomenine Ameliorates Colitis-Associated Cancer by Modulating Lipid Metabolism via Enhancing CPT1A Expression
Source: Metabolites. 2022 Oct 5;12(10):946. doi: 10.3390/metabo12100946 (PMC9611950; doi:10.3390/metabo12100946)
Supplement: Supplementary file 1 [file metabolites-12-00946-s001.zip]

Archive with 1 entries (1 files):
- metabolites-1872714-supplementary.xlsx
