# Supplementary material for: Sinomenine Ameliorates Colitis-Associated Cancer by Modulating Lipid Metabolism via Enhancing CPT1A Expression
Source: Metabolites. 2022 Oct 5;12(10):946. doi: 10.3390/metabo12100946 (PMC9611950; doi:10.3390/metabo12100946)
Supplement: Supplementary file 1 [file metabolites-12-00946-s001.zip › metabolites-1872714-supplementary.xlsx]

## Sheet: Supplementary Table S1
Supplementary Table S1 Summary of significantly differential metabolites identified in serum which can be regulated by sinomenine based on UPLC-QTOF-MS/MS (Δppm < 20).
No	Metabolites	Retention time (min)	Formula	Database source	ESI mode	Mass	Precursor	MS and MS2 m/z
1	LysoPI(16:1)	10.42	C25H47O12P	LIPID MAPS	[M+H]+	570.29	571.296	571.2938; 184.073
2	Phytosphingosine	6.62	C18H39NO3	HMDB; LIPID MAPS	[M+H]+	317.293	318.3	318.2997; 256.2629; 70.0649
3	LysoPC(18:2)	10.2	C26H50NO7P	HMDB; LIPID MAPS	[M+H]+	519.331	520.339	520.339; 258.1093; 184.0726; 104.1066
4	LysoPC(18:1)	12.23	C26H52NO7P	HMDB; LIPID MAPS	[M+H]+	521.348	522.355	522.3548; 184.0726; 104.1066
5	LysoPE(18:4)	8.99	C23H40NO7P	HMDB; LIPID MAPS	[M+H]+	473.252	474.26	474.26; 60.0557
6	Dihomo-gamma-linolenic acid	21.52	C20H34O2	HMDB; LIPID MAPS	[M+H]+	306.256	307.262	307.2652; 289.2554; 95.0852; 55.054
7	LysoPC(22:6)	10.23	C30H50NO7P	HMDB; LIPID MAPS	[M+H]+	567.331	568.339	568.3387; 184.0726; 104.1066
8	21-Deoxycortisol	6.43	C21H30O4	HMDB; LIPID MAPS	[M+H]+	346.213	347.222	347.2207; 241.1572; 121.0645; 123.0803
9	Sphinganine	8	C18H39NO2	HMDB; LIPID MAPS	[M+H]+	301.297	302.305	302.3051; 284.2936; 85.101; 71.0855
10	Creatine	0.49	C4H9N3O2	HMDB	[M+H]+	131.069	132.077	114.0666; 90.055
11	LysoPC(20:4)	10.23	C28H50NO7P	HMDB; LIPID MAPS	[M+H]+	543.33	544.339	544.339; 184.0726; 104.1066
12	Inosine	0.82	C10H12N4O5	HMDB; MassBank	[M+H]+	268.08	269.089	269.089; 137.0455; 110.0328
13	LysoPE(20:3)	10.75	C25H46NO7P	HMDB; LIPID MAPS	[M+H]+	503.3	504.305	504.3073; 363.2867
14	LysoPE(18:2)	9.87	C23H44NO7P	HMDB; LIPID MAPS	[M+H]+	477.285	478.292	478.2923; 337.2727
15	2-Aminocaprylic acid	0.51	C8H17NO2	HMDB	[M+H]+	159.125	160.133	160.1333; 55.0544
16	Docosapentaenoic acid	21.01	C22H34O2	HMDB	[M+H]+	330.255	331.263	331.2627; 135.1166; 123.1162; 95.0852
17	LysoPC(22:5)	11.11	C30H52NO7P	HMDB; LIPID MAPS	[M+H]+	569.346	570.352	570.3543; 184.0727
18	LysoPC(20:3）	11.38	C28H52NO7P	HMDB	[M+H]+	545.346	546.355	546.3557; 184.0728; 104.1069
19	LysoPE(20:4）	9.96	C25H44NO7P	HMDB; LIPID MAPS	[M+H]+	501.284	502.292	502.2921; 361.2733
20	Phenylacetylglycine	4.23	C10H11NO3	HMDB	[M+H]+	193.073	194.081	194.0806; 148.9726; 76.039
21	LysoPE(22:6)	9.98	C27H44NO7P	HMDB; LIPID MAPS	[M+H]+	525.285	526.292	526.2919; 385.273
22	LysoPI(20:4)	20.52	C29H49O12P	HMDB	[M+H]+	620.301	621.309	621.3087; 506.3576; 133.0859
23	Hypoxanthine	0.82	C5H4N4O	HMDB; LIPID MAPS	[M+H]+	136.038	137.047	137.0457; 110.0348
24	LysoPI(22:6)	10.08	C31H49O12P	LIPID MAPS	[M-H]-	644.295	643.289	643.2864; 241.0096
25	Acetyl-DL-Leucine	4.6	C8H15NO3	HMDB	[M-H]-	173.106	172.097	172.0979; 128.1067; 74.0247
26	Acetylphenylalanine	4.65	C11H13NO3	HMDB	[M-H]-	207.09	206.082	206.0826; 165.0561; 77.0396
27	Leucinic acid	4.065	C6H12O3	HMDB; MassBank	[M-H]-	132.079	131.071	131.0711; 85.0658; 69.0349
28	LysoPI(18:2)	9.95	C27H49O12P	HMDB; LIPID MAPS	[M-H]-	596.297	595.288	595.2867; 315.0472; 279.2323; 241.0113
29	p-Cresol sulfate	4.72	C7H8O4S	HMDB	[M-H]-	188.014	187.007	187.0069; 107.05; 79.9576
30	Indolelactic acid	4.78	C11H11NO3	HMDB	[M-H]-	205.074	204.067	204.0651; 186.0557; 158.0618; 72.9924
31	3-Hydroxybutyric acid	0.91	C4H8O3	HMDB; MassBank	[M-H]-	104.048	103.04	103.0403; 59.0136
32	Allantoin	0.52	C4H6N4O3	HMDB	[M-H]-	158.044	157.037	157.0369; 114.0304; 97.0041
33	Indoxyl sulfate	4.14	C8H7NO4S	HMDB	[M-H]-	213.01	212.001	212.0018; 132.0449; 80.9653; 79.9573
34	2-Hydroxyvalerate	2.1152	C5H10O3	HMDB; MassBank	[M-H]-	118.064	117.056	117.0557; 116.9265; 71.05
